# Supplementary material for: Targeted deep sequencing revealed variants in cell-free DNA of hormone receptor-positive metastatic breast cancer patients
Source: Cell Mol Life Sci. 2019 Jun 28;77(3):497–509. doi: 10.1007/s00018-019-03189-z (PMC7010653; doi:10.1007/s00018-019-03189-z)
Supplement: Supplementary file 1 — Supplementary material 1 (XLSX 15 kb) [file 18_2019_3189_MOESM1_ESM.xlsx]

## Sheet: Tabelle1
Online Resource 1 Patient characteristics of the HR+ HER2- MBC cohort.
Patient characteristics of the HR+ HER2- MBC cohort used for clinically relevant statements of the cfDNA results.
Patient and tumor characteristics	n=40	%
Median (IQR) age at diagnosis (years)	54 (18.5)
<50 years old	17	42.5
≥50 years old	23	57.5
Median (IQR) age at blood draw (years)	63 (16)
<50 years old	7	17.5
≥50 years old	33	82.5
Survival after diagnosis of metastasis (status May 2018)
alive	11	27.5
decreased	29	72.5
median (IQR) survival time after diagnosis of metastasis (months)	46 (31)
Period between diagnosis and blood draw (months)
median (IQR) follow up time (months)	69 (89.5)
Metastases at blood draw
Primary	15	37.5
Secondary	25	62.5
RECIST criteria at blood draw
stable disease, partial response	9	22.5
progressive disease	31	77.5
progressive disease with visceral metastases	26	65
progressive disease without visceral metastases	5	12.5
Histologic grade
Grade 1	1	2.5
Grade 2	22	55
Grade 3	11	27.5
Grade unknown	6	15
Tumor size at primary diagnosis
T1	11	27.5
T2	13	32.5
T3	3	7.5
T4	5	12.5
T unknown	8	20
Nodal status at primary diagnosis
N0	10	25
N1	9	22.5
N2	8	20
N3	4	10
N unknown	9	22.5
Tumor histology
Ductal	21	52.5
Lobular	9	22.5
Combination	1	2.5
Other	1	2.5
Unknown	8	20
Receptor status primary tumor
HR (ER and/or PR)
Positive	37	92.5
Negative	0	0
Unknown	3	7.5
ER
Positive	36	90
Negative	1	2.5
Unknown	3	7.5
PR
Positive	30	75
Negative	7	17.5
Unknown	3	7.5
HER2
Positive	0	0
Negative	35	87.5
Unknown	5	12.5
Receptor status metastasis (biopsy closest to blood draw)
HR (ER and/or PR)
Positive	31	77.5
Negative	2	5
Unknown	7	17.5
ER
Positive	31	77.5
Negative	2	5
Unknown	7	17.5
PR
Positive	15	37.5
Negative	18	45
Unknown	7	17.5
HER2
Positive	0	0
Negative	33	82.5
Unknown	7	17.5
Treatment line at blood draw
0	0	0
1	5	12.5
2	6	15
3	4	10
>3	23	57.5
unknown	2	5
Patients who received the following therapies anytime ever before blood draw for this study
Chemotherapy
Yes	32	80
No	6	15
Unknown	2	5
endocrine treatment
Yes	32	80
No	6	15
Unknown	2	5
non-steroid aromatase inhibitor
Yes	23	57.5
No	15	37.5
Unknown	2	5
steroid aromatase inhibitor
Yes	12	30
No	26	65
Unknown	2	5
selective estrogen receptor modulator
Yes	21	52.5
No	17	42.5
Unknown	2	5
selective estrogen receptor degraders
Yes	15	37.5
No	23	57.5
Unknown	2	5
ovarian suppression
Yes	4	10
No	34	85
Unknown	2	5
Lines of different endocrine therapy regiments
0	6	15
1	7	17.5
2	12	30
3	12	30
4	1	2.5
Unknown	2	5
anti-angiogenesis treatment
Yes	18	45
No	20	50
Unknown	2	5
anti-HER2 treatment
Yes	2	5
No	36	90
Unknown	2	5
treatment against bone metastasis
Yes	14	35
No	24	60
Unknown	2	5
