# Supplementary material for: Targeted deep sequencing revealed variants in cell-free DNA of hormone receptor-positive metastatic breast cancer patients
Source: Cell Mol Life Sci. 2019 Jun 28;77(3):497–509. doi: 10.1007/s00018-019-03189-z (PMC7010653; doi:10.1007/s00018-019-03189-z)
Supplement: Supplementary file 2 — Supplementary material 2 (XLSX 17 kb) [file 18_2019_3189_MOESM2_ESM.xlsx]

## Sheet: Tabelle1
Online Resource 2 Information about the used customized QIAseq targeted DNA panel
Included genes	AKT1		AR		BRCA1		BRCA2		EGFR		ERBB2		ERBB3		ERCC4		ESR1		FGFR1		KRAS		MUC16		PIK3CA		PIK3R1		PTEN		PTGFR		TGFB1		Total
Amount of primers	14		11		23		26		31		28		28		11		8		19		5		84		20		17		9		3		7		1194
Target region [bp]	1755		3005		5888		10517		4254		4076		4440		2861		1874		2825		737		44364		3407		2467		1302		1181		1246		96199
Amplified regions	Region Start	Region End	Region Start	Region End	Region Start	Region End	Region Start	Region End	Region Start	Region End	Region Start	Region End	Region Start	Region End	Region Start	Region End	Region Start	Region End	Region Start	Region End	Region Start	Region End	Region Start	Region End	Region Start	Region End	Region Start	Region End	Region Start	Region End	Region Start	Region End	Region Start	Region End
	105236672	105236762	66764983	66766609	41197689	41197824	32890592	32890669	55086965	55087063	37855807	37855845	56474079	56474171	14014017	14014234	152129042	152129504	38271140	38271327	25362723	25362850	8959602	8959711	178916608	178916970	67522498	67522842	89624221	89624310	78958423	78959231	41836951	41837120
	105237076	105237189	66788839	66788869	41199654	41199725	32893208	32893467	55209973	55210135	37856486	37856569	56477529	56477691	14015882	14016073	152163726	152163933	38271430	38271546	25368369	25368499	8961946	8962036	178917472	178917692	67569212	67569315	89653776	89653871	78963553	78963634	41838027	41838191
	105238696	105238794	66863092	66863254	41201132	41201216	32899207	32899326	55210992	55211186	37863237	37863399	56478773	56479101	14020412	14020618	152201784	152201911	38271664	38271812	25378542	25378712	8962348	8962400	178919072	178919333	67569761	67569846	89685264	89685319	79002085	79002377	41847782	41847943
	105239209	105239434	66905846	66905973	41203074	41203139	32900232	32900292	55214293	55214438	37864568	37864792	56480309	56480445	14021879	14022097	152265302	152265648	38272071	38272152	25380162	25380351	8966644	8966821	178921326	178921582	67575424	67575566	89690797	89690851			41848069	41848157
	105239582	105239721	66909392	66909464	41209063	41209157	32900373	32900424	55218981	55219060	37865565	37865710	56481355	56481431	14024561	14024752	152332785	152332934	38272291	38272424	25398202	25398323	8968874	8968952	178922285	178922381	67576350	67576562	89692764	89693013			41850646	41850774
	105239786	105239922	66914509	66914569	41215344	41215395	32900630	32900755	55220233	55220362	37866060	37866139	56481573	56481702	14026008	14026147	152382120	152382264	38273382	38273583			8969270	8969432	178927377	178927493	67576749	67576839	89711869	89712021			41854194	41854365
	105240243	105240322	66931238	66931536	41215885	41215973	32903574	32903634	55221698	55221850	37866333	37866459	56481799	56481951	14028043	14028164	152415514	152415708	38274818	38274939			8971670	8971829	178927968	178928131	67584558	67584584	89717604	89717781			41858589	41858954
	105241269	105241345	66937314	66937469	41219619	41219717	32905050	32905172	55223517	55223644	37866587	37866739	56482321	56482445	14028997	14029605	152419861	152420106	38275382	38275514			8973543	8973621	178928213	178928358	67586551	67586667	89720645	89720880
	105241407	105241549	66941669	66941810	41222939	41223260	32906403	32907529	55224220	55224357	37868175	37868305	56482526	56482657	14031617	14031720			38275740	38275896			8973966	8974107	178935992	178936127	67588081	67588194	89725038	89725234
	105241983	105242141	66942663	66942831	41226342	41226543	32910396	32915338	55224446	55224541	37868569	37868706	56486525	56486609	14038574	14038697			38277045	38277258			8976254	8976437	178936978	178937070	67588923	67589032
	105242990	105243112	66943522	66943688	41228499	41228636	32918689	32918795	55225350	55225451	37871533	37871617	56486764	56486865	14041465	14042209			38279309	38279464			8976575	8976653	178937353	178937528	67589125	67589316
	105243900	105244082			41231345	41231421	32920958	32921038	55227826	55228036	37871693	37871794	56487123	56487339					38282021	38282222			8976733	8976865	178937731	178937845	67589531	67589667
	105246419	105246558			41234415	41234597	32928992	32929430	55229186	55229329	37871987	37872197	56487542	56487685					38283634	38283768			8977634	8977695	178938768	178938950	67590358	67590511
	105258929	105258985			41242955	41243054	32930559	32930751	55231420	55231521	37872548	37872691	56487877	56487978					38285433	38285616			8979211	8979257	178941863	178941980	67590970	67591157
					41243446	41246882	32931873	32932071	55232967	55233135	37872762	37872863	56488180	56488345					38285858	38285958			8982151	8982334	178942482	178942614	67591242	67591321
					41247857	41247944	32936654	32936835	55236210	55236227	37873567	37873738	56489035	56489099					38287194	38287471			8987039	8987117	178943744	178943833	67591993	67592174
					41249255	41249311	32937310	32937675	55237994	55238242	37876034	37876092	56489443	56489595					38297818	38297895			8987204	8987339	178947054	178947235	67593234	67593434
					41251786	41251902	32944533	32944699	55238862	55238911	37879566	37879715	56490281	56490411					38314868	38315057			8993001	8993047	178947786	178947914
					41256133	41256283	32945087	32945242	55240533	55240598	37879785	37879918	56490526	56490635					38318608	38318629			8993367	8993550	178948007	178948169
					41256879	41256978	32950801	32950933	55240670	55240822	37880159	37880268	56490823	56491019									8994136	8994214	178951876	178952157
					41258467	41258555	32953448	32953657	55241608	55241741	37880973	37881169	56491563	56491729									8994411	8994543
					41267737	41267801	32953881	32954055	55242409	55242518	37881296	37881462	56492278	56492364									8995629	8995705
					41276028	41276118	32954138	32954287	55248980	55249176	37881574	37881660	56492537	56492694									8995948	8995994
							32968820	32969075	55259406	55259572	37881954	37882111	56493426	56493534									8996315	8996498
							32971029	32971186	55260453	55260539	37882809	37882917	56493616	56493818									8997112	8997190
							32972293	32972912	55266404	55266561	37883062	37883261	56493952	56494034									8997406	8997541
									55268003	55268111	37883542	37883805	56494839	56495150									8998692	8998768
									55268875	55269053	37883936	37884302	56495307	56495844									8999019	8999065
									55269422	55269480													8999386	8999569
									55270204	55270323													9000141	9000219
									55272943	55273315													9000436	9000571
																							9001825	9001901
																							9002147	9002193
																							9002495	9002678
																							9003287	9003365
																							9003560	9003695
																							9004863	9004939
																							9005188	9005234
																							9005553	9005736
																							9006338	9006416
																							9006636	9006771
																							9007481	9007557
																							9007803	9007849
																							9008167	9008350
																							9009261	9009339
																							9009582	9009717
																							9010642	9010718
																							9010965	9011011
																							9011316	9011499
																							9012462	9012540
																							9012768	9012903
																							9013839	9013915
																							9014163	9014209
																							9014526	9014709
																							9015312	9015390
																							9015615	9015750
																							9016654	9016727
																							9016975	9017021
																							9017340	9017523
																							9018127	9018205
																							9018431	9018566
																							9019269	9019345
																							9019594	9019640
																							9019979	9020162
																							9020759	9020837
																							9021048	9021189
																							9024128	9024204
																							9024455	9024501
																							9024820	9025003
																							9025585	9025663
																							9026185	9026320
																							9027210	9027286
																							9027534	9027580
																							9028218	9028401
																							9033225	9033303
																							9033604	9033742
																							9038071	9038141
																							9038374	9038420
																							9043420	9043466
																							9045558	9050248
																							9054229	9054353
																							9056167	9077870
																							9080445	9080560
																							9082334	9091819
