# Supplementary material for: Targeted deep sequencing revealed variants in cell-free DNA of hormone receptor-positive metastatic breast cancer patients
Source: Cell Mol Life Sci. 2019 Jun 28;77(3):497–509. doi: 10.1007/s00018-019-03189-z (PMC7010653; doi:10.1007/s00018-019-03189-z)
Supplement: Supplementary file 3 — Supplementary material 3 (XLSX 14 kb) [file 18_2019_3189_MOESM3_ESM.xlsx]

## Sheet: Tabelle1
Online Resource 3 Sequencing qualities of all HR+ HER2- MBC patients' (Online Resource 1) libaries. All datasets showed extremely high coverage (mean 22 000x) with a mean UMI coverage of 2668. On average 42.8 ng cfDNA was used as input in the library preparations.
#Pat	2	3	4	8	9	10	13	15	16	17	19	21	22	25	27	29	30	31	32	39	41	52	53	56	102	103	104	105	106	107	108	109	110	111	112	113	114	115	116	117	mean
Input DNA amount in Library Preparation [ng]	60	60	30	7.7	32.6	1.9	60	60	56.9	60	2.8	6.8	60	10.5	60	60	60	16.6	1.1	6.6	60	60	12.4	60	60	56.4	60	19.8	44.8	60	34.6	60	34.2	16.3	60	60	60	60	60	60	42.8
read fragments total [million]	28.4873	29.262	30.4092	19.3992	19.6605	19.7533	24.733	25.8118	20.7384	23.7995	17.6147	18.1177	20.565	21.3481	26.0409	25.0102	27.8452	18.853	15.9496	22.2702	28.4149	23.9425	20.2734	15.478	8.6426	10.8034	9.20856	6.78133	9.58148	10.4264	8.23151	13.5937	12.6884	8.92379	13.5774	12.3955	13.6789	13.2804	12.7183	11.4142	17.9931
read fragments with primer found, on-target [%]	99.46	99.31	99.45	99.45	99.54	99.34	99.33	99.28	99.57	99.55	98.96	98.77	98.53	99.26	99.38	99.48	99.54	99.37	99.33	99.51	99.47	99.52	99.53	99.5	99.52	99.48	99.5	99.63	99.47	99.41	99.64	99.47	99.69	99.5	99.46	99.5	99.46	99.48	99.5	99.5	99.416
UMIs [million]	4.67952	5.3719	2.27693	1.29952	2.37869	0.525725	6.8031	7.58308	3.36037	4.38984	0.561945	1.34977	7.64463	1.83087	2.90098	5.12893	4.01656	2.1114	0.49505	2.69901	3.86677	5.80607	1.05967	3.5226	3.58176	2.36236	3.74825	2.06054	2.28507	3.09782	1.72382	3.23287	3.55205	1.15905	3.49379	2.10733	3.29221	3.5263	3.31051	3.21488	3.18529
read fragments per UMI	5.1	4.5	11.3	12	7	28.7	3	2.8	5.2	4.6	22.3	8.8	2	9.3	7.2	4.1	6	7.2	25.1	6.5	6.5	3.6	17.2	3.9	2.2	4.1	2.2	3	3.8	3	4.3	3.8	3.2	7	3.5	5.3	3.7	3.3	3.3	3	6.815
UMI coverage	3919.2	4499.08	1906.97	1088.38	1992.2	440.31	5697.74	6350.98	2814.38	3676.59	470.64	1130.46	6402.54	1533.39	2429.63	4295.59	3363.95	1768.34	414.61	2260.48	3238.5	4862.7	887.5	2950.25	2999.8	1978.53	3139.24	1725.74	1913.8	2594.49	1443.74	2707.6	2974.91	970.73	2926.12	1764.93	2757.3	2953.35	2772.62	2692.53	2667.75
% of primers >= 5% of mean MT depth	99.58	99.83	99.83	99.41	99.41	99.75	99.92	99.66	99.41	99.25	99.83	99.75	99.75	99.92	99.58	99.92	99.92	99.83	99.83	98.24	99.83	99.33	99.92	99.66	99.41	99.92	99.75	99.33	99.83	99.66	98.41	99.83	97.99	99.83	99.58	99.75	99.83	99.83	99.83	99.83	99.5992
mean primer read fragment depth	20001.1	20424.2	21643.9	13013	13889.6	12658.4	17078.6	17657.9	14612.4	16820.2	10487.7	9985.01	13078.6	14201.8	17543.7	17824.4	20079.1	12800.1	10423.4	14730.4	21206.2	17629.5	15251.7	11379.7	6496.63	8135.16	6821.07	5179.93	7264.9	7834.55	6254.87	10315	9658.37	6822.07	10197	9430.83	10301.6	9716.97	9180.8	8121.01	12653.8
mean read depth	33618.2	34872.3	37520	22500.2	22896.6	20971.6	29053.7	29661.3	24487.7	28441.5	16807.5	14657.4	20356	22872.5	27198.7	30917.3	33568.7	21119	17126.2	26558.9	39075.5	32254.8	27044.5	19311.1	11620	14757.1	11759	9368.98	12861.8	13719.9	11142.9	18606.6	17611	12358.5	18041.4	16482.7	18534.1	16627.7	15528.8	13375.9	21632.2
