# Supplementary material for: Targeted deep sequencing revealed variants in cell-free DNA of hormone receptor-positive metastatic breast cancer patients
Source: Cell Mol Life Sci. 2019 Jun 28;77(3):497–509. doi: 10.1007/s00018-019-03189-z (PMC7010653; doi:10.1007/s00018-019-03189-z)
Supplement: Supplementary file 4 — Supplementary material 4 (XLSX 13 kb) [file 18_2019_3189_MOESM4_ESM.xlsx]

## Sheet: Tabelle1
Online Resource 4 List of all variants detected with a prevalence >50% in the cohort. Twelve MUC16 variants, six PTEN variants, four ERBB2, AR and EGFR variants and two BRCA2 variants were detected with a prevalence of >50% in the cohort.
Gene Symbol	Transcript Variant	Protein Variant	Chr	Region	Gene Region	REF	ALT	Type	Translation Impact	Ingenuity Inferred Activity	Classification	Ingenuity Known Disease Associations	prevalence in cohort [%]
MUC16	c.23136delC	p.S7713fs*5	19	9064310	Exonic	G	-	Deletion	frameshift	loss	Uncertain_Significance	Hereditary_Disorder	55
PTEN	c.1323C>A	p.D441E	10	89720653	Exonic	C	A	SNV	missense	normal	Likely_Benign	PTEN_hamartoma_tumor_syndrome	57.5
PTEN	c.213C>A	p.D71E	10	89720653	Exonic	C	A	SNV	missense	normal	Likely_Benign	PTEN_hamartoma_tumor_syndrome	57.5
PTEN	c.804C>A	p.D268E	10	89720653	Exonic	C	A	SNV	missense	normal	Likely_Benign	PTEN_hamartoma_tumor_syndrome	57.5
ERBB2			17	37873681	ncRNA	T	C	SNV		normal	Uncertain_Significance	Ovarian_lesion	57.5
ERBB2	c.1756T>C	p.F586L	17	37873681	Exonic	T	C	SNV	missense	normal	Uncertain_Significance	Ovarian_lesion	57.5
ERBB2	c.1801T>C	p.F601L	17	37873681	Exonic	T	C	SNV	missense	normal	Uncertain_Significance	Ovarian_lesion	57.5
ERBB2	c.1846T>C	p.F616L	17	37873681	Exonic	T	C	SNV	missense	normal	Uncertain_Significance	Ovarian_lesion	57.5
MUC16	c.32988G>T	p.R10996S	19	9048643	Exonic	C	A	SNV	missense	normal	Uncertain_Significance	Hereditary_Disorder	57.5
AR	c.1151A>C	p.H384P	X	66766139	Exonic	A	C	SNV	missense	loss	Likely_Pathogenic	Complete_testicular_feminization_syndrome	57.5
AR	c.-633A>C		X	66766139	5'UTR	A	C	SNV		loss	Likely_Pathogenic	Complete_testicular_feminization_syndrome	57.5
MUC16	c.33007C>A	p.L11003I	19	9048624	Exonic	G	T	SNV	missense	normal	Uncertain_Significance	Hereditary_Disorder	62.5
MUC16	c.25052_25053delCA	p.T8351fs*13	19	9062393..9062394	Exonic	TG	-	Deletion	frameshift	loss	Uncertain_Significance	Hereditary_Disorder	62.5
MUC16	c.32867T>C	p.L10956P	19	9048764	Exonic	A	G	SNV	missense	normal	Uncertain_Significance	Hereditary_Disorder	62.5
MUC16	c.32860T>C	p.F10954L	19	9048771	Exonic	A	G	SNV	missense	normal	Uncertain_Significance	Hereditary_Disorder	65
PTEN	c.1333C>A	p.H445N	10	89720663	Exonic	C	A	SNV	missense	loss	Uncertain_Significance	PTEN_hamartoma_tumor_syndrome	70
PTEN	c.223C>A	p.H75N	10	89720663	Exonic	C	A	SNV	missense	loss	Uncertain_Significance	PTEN_hamartoma_tumor_syndrome	70
PTEN	c.814C>A	p.H272N	10	89720663	Exonic	C	A	SNV	missense	loss	Uncertain_Significance	PTEN_hamartoma_tumor_syndrome	70
MUC16	c.40668T>A	p.D13556E	19	8999507	Exonic	A	T	SNV	missense	loss	Uncertain_Significance	Hereditary_Disorder	70
MUC16	c.2508C>G	p.S836R	19	9089307	Exonic	G	C	SNV	missense	normal	Uncertain_Significance	Hereditary_Disorder	72.5
BRCA2	c.9097delA	p.T3033fs*29	13	32954023	Exonic	A	-	Deletion	frameshift	loss	Pathogenic	Hereditary_breast_and/or_ovarian_cancer	75
MUC16	c.2503C>G	p.P835A	19	9089312	Exonic	G	C	SNV	missense	normal	Uncertain_Significance	Hereditary_Disorder	75
EGFR	c.1722-689G>T		7	55238179	Intronic	G	T	SNV		normal	Uncertain_Significance	Hereditary_cancer	77.5
EGFR	c.1746-689G>T		7	55238179	Intronic	G	T	SNV		normal	Uncertain_Significance	Hereditary_cancer	77.5
EGFR	c.1881-689G>T		7	55238179	Intronic	G	T	SNV		normal	Uncertain_Significance	Hereditary_cancer	77.5
EGFR	c.2060G>T	p.S687I	7	55238179	Exonic	G	T	SNV	missense	normal	Uncertain_Significance	Hereditary_cancer	77.5
BRCA2	c.3895G>T	p.E1299*	13	32912387	Exonic	G	T	SNV	stop_gain	loss	Pathogenic	Hereditary_breast_and/or_ovarian_cancer	77.5
MUC16	c.33088A>T	p.T11030S	19	9048543	Exonic	T	A	SNV	missense	normal	Uncertain_Significance	Hereditary_Disorder	80
AR	c.1145A>C	p.H382P	X	66766133	Exonic	A	C	SNV	missense	loss	Likely_Pathogenic	Complete_testicular_feminization_syndrome	80
AR	c.-639A>C		X	66766133	5'UTR	A	C	SNV		loss	Likely_Pathogenic	Complete_testicular_feminization_syndrome	80
MUC16	c.17434_17436delACT	p.T5812del	19	9070010..9070012	Exonic	AGT	-	Deletion	in-frame	loss	Uncertain_Significance	Hereditary_Disorder	85
MUC16	c.39020T>G	p.V13007G	19	9009706	Exonic	A	C	SNV	missense	normal	Uncertain_Significance	Hereditary_Disorder	95
