# Supplementary material for: Targeted deep sequencing revealed variants in cell-free DNA of hormone receptor-positive metastatic breast cancer patients
Source: Cell Mol Life Sci. 2019 Jun 28;77(3):497–509. doi: 10.1007/s00018-019-03189-z (PMC7010653; doi:10.1007/s00018-019-03189-z)
Supplement: Supplementary file 5 — Supplementary material 5 (XLSX 29 kb) [file 18_2019_3189_MOESM5_ESM.xlsx]

## Sheet: Tabelle1
Online Resource 5 Heatmap of all detected pathogenic/likely pathogenic variants and their allele frequencies in each patient
Gene Symbol	Transcript Variant	Protein Variant	Chr	Region	Type	Gene Region	Classification	Ingenuity Known Disease Associations	Translation Impact	Ingenuity Inferred Activity	2	3	4	8	9	10	13	15	16	17	19	21	22	25	27	29	30	31	32	39	41	52	53	56	102	103	104	105	106	107	108	109	110	111	112	113	114	115	116
AKT1	c.49G>A	p.E17K	14	105246551	SNV	Exonic	Likely_Pathogenic	Cowden_disease_type_6	missense	gain												15.73		3.14							0.75
AR	c.-1614T>A		X	66765158	SNV	5'UTR	Likely_Pathogenic	Complete_testicular_feminization_syndrome		loss	3.63	2.25		5.32	3.67	7.94	3.83				7.26	7.7		4.21			1.85	6.12	4.94												4.81	2.18	3.61	5.79	2.59	3.55
AR	c.170T>A	p.L57Q	X	66765158	SNV	Exonic	Likely_Pathogenic	Complete_testicular_feminization_syndrome	missense	loss	3.63	2.25		5.32	3.67	7.94	3.83				7.26	7.7		4.21			1.85	6.12	4.94												4.81	2.18	3.61	5.79	2.59	3.55
AR	c.-1611A>T		X	66765161	SNV	5'UTR	Likely_Pathogenic	Complete_testicular_feminization_syndrome		loss				11.79	1.95	15.91	2.39				16.89	20.79		8.94				13.95	18.42	10.97								1.37			1.01		2.26	1.65	1.35	1.27
AR	c.173A>T	p.Q58L	X	66765161	SNV	Exonic	Likely_Pathogenic	Complete_testicular_feminization_syndrome	missense	loss				11.79	1.95	15.91	2.39				16.89	20.79		8.94				13.95	18.42	10.97								1.37			1.01		2.26	1.65	1.35	1.27
AR	c.-1315G>A		X	66765457	SNV	5'UTR	Likely_Pathogenic	Complete_testicular_feminization_syndrome		loss																																					6.21
AR	c.469G>A	p.D157N	X	66765457	SNV	Exonic	Likely_Pathogenic	Complete_testicular_feminization_syndrome	missense	loss																																					6.21
AR	c.-1245A>C		X	66765527	SNV	5'UTR	Likely_Pathogenic	Complete_testicular_feminization_syndrome		loss		0.57																		0.37
AR	c.539A>C	p.D180A	X	66765527	SNV	Exonic	Likely_Pathogenic	Complete_testicular_feminization_syndrome	missense	loss		0.57																		0.37
AR	c.1088A>C	p.D363A	X	66766076	SNV	Exonic	Likely_Pathogenic	Complete_testicular_feminization_syndrome	missense	loss			1.59	2.39		3.68					4.19			1.04						0.64
AR	c.-696A>C		X	66766076	SNV	5'UTR	Likely_Pathogenic	Complete_testicular_feminization_syndrome		loss			1.59	2.39		3.68					4.19			1.04						0.64
AR	c.1145A>C	p.H382P	X	66766133	SNV	Exonic	Likely_Pathogenic	Complete_testicular_feminization_syndrome	missense	loss	3.08	3.39	4.06	5.64	2.64	6.68	1.74		1.57	1.97	10.44	2.9		4.83	1.54	2.02	1.42	1.78		3.39	2.97	2.97	2.29	1.81	1.59	3.89			1.97		2.44	2.73	2.21	2.9	1.41		3.85		1.63
AR	c.-639A>C		X	66766133	SNV	5'UTR	Likely_Pathogenic	Complete_testicular_feminization_syndrome		loss	3.08	3.39	4.06	5.64	2.64	6.68	1.74		1.57	1.97	10.44	2.9		4.83	1.54	2.02	1.42	1.78		3.39	2.97	2.97	2.29	1.81	1.59	3.89			1.97		2.44	2.73	2.21	2.9	1.41		3.85		1.63
AR	c.1151A>C	p.H384P	X	66766139	SNV	Exonic	Likely_Pathogenic	Complete_testicular_feminization_syndrome	missense	loss		2.9	3.14	4.9	1.71	5.95					6.25	3.09		2.04		2.26	1.36	2.2	3.32	3.22	2.54	2.61				2.6					2.42	1.6	1.87	3.01	1.67		2.25
AR	c.-633A>C		X	66766139	SNV	5'UTR	Likely_Pathogenic	Complete_testicular_feminization_syndrome		loss		2.9	3.14	4.9	1.71	5.95					6.25	3.09		2.04		2.26	1.36	2.2	3.32	3.22	2.54	2.61				2.6					2.42	1.6	1.87	3.01	1.67		2.25
AR	c.136G>A	p.G46R	X	66863213	SNV	Exonic	Likely_Pathogenic	Complete_testicular_feminization_syndrome	missense	loss						1.63
AR	c.1617-42570G>A		X	66863213	SNV	Intronic	Likely_Pathogenic	Complete_testicular_feminization_syndrome		loss						1.63
AR	c.1732G>A	p.G578R	X	66863213	SNV	Exonic	Likely_Pathogenic	Complete_testicular_feminization_syndrome	missense	loss						1.63
AR	c.1101C>G	p.I367M	X	66943617	SNV	Exonic	Likely_Pathogenic	Complete_testicular_feminization_syndrome	missense	loss			0.48				0.4					0.75				0.42		0.82	1.91	1.14		0.46						0.66	0.67
AR	c.2697C>G	p.I899M	X	66943617	SNV	Exonic	Likely_Pathogenic	Complete_testicular_feminization_syndrome	missense	loss			0.48				0.4					0.75				0.42		0.82	1.91	1.14		0.46						0.66	0.67
BRCA1			17	41245587	Deletion	ncRNA	Pathogenic	Hereditary_breast_and/or_ovarian_cancer		loss		1.39	1.45				1.45	1.53					1.4			1.59					1.04	1.85		1.65	1.73												1.36		1.84
BRCA1	c.1820delA	p.K607fs*47	17	41245587	Deletion	Exonic	Pathogenic	Hereditary_breast_and/or_ovarian_cancer	frameshift	loss		1.39	1.45				1.45	1.53					1.4			1.59					1.04	1.85		1.65	1.73												1.36		1.84
BRCA1	c.1961delA	p.K654fs*47	17	41245587	Deletion	Exonic	Pathogenic	Hereditary_breast_and/or_ovarian_cancer	frameshift	loss		1.39	1.45				1.45	1.53					1.4			1.59					1.04	1.85		1.65	1.73												1.36		1.84
BRCA1	c.787+1174delA		17	41245587	Deletion	Intronic	Pathogenic	Hereditary_breast_and/or_ovarian_cancer		loss		1.39	1.45				1.45	1.53					1.4			1.59					1.04	1.85		1.65	1.73												1.36		1.84
BRCA1			17	41246532	Deletion	ncRNA	Pathogenic	Hereditary_breast_and/or_ovarian_cancer		loss																																	0.63
BRCA1	c.1016delA	p.K339fs*2	17	41246532	Deletion	Exonic	Pathogenic	Hereditary_breast_and/or_ovarian_cancer	frameshift	loss																																	0.63
BRCA1	c.787+229delA		17	41246532	Deletion	Intronic	Pathogenic	Hereditary_breast_and/or_ovarian_cancer		loss																																	0.63
BRCA1	c.875delA	p.K292fs*2	17	41246532	Deletion	Exonic	Pathogenic	Hereditary_breast_and/or_ovarian_cancer	frameshift	loss																																	0.63
BRCA2	c.1593A>G	p.K531K	13	32907208	SNV	Exonic	Likely_Pathogenic	Hereditary_breast_and/or_ovarian_cancer	synonymous	loss													0.36												0.31							0.37							0.46
BRCA2	c.5333dupA	p.N1778fs*3	13	32913823^32913824	Insertion	Exonic	Likely_Pathogenic	Hereditary_breast_and/or_ovarian_cancer	frameshift	loss
BRCA2	c.67+1G>A		13	32890665	SNV	Splice_Site	Pathogenic	Hereditary_breast_and/or_ovarian_cancer		loss																																					63.33
BRCA2	c.426-2A>T		13	32900236	SNV	Splice_Site	Pathogenic	Hereditary_breast_and/or_ovarian_cancer		loss	63.46
BRCA2	c.1003G>T	p.E335*	13	32906618	SNV	Exonic	Pathogenic	Hereditary_breast_and/or_ovarian_cancer	stop_gain	loss		2	1.55
BRCA2	c.2588delA	p.N863fs*11	13	32911074	Deletion	Exonic	Pathogenic	Hereditary_breast_and/or_ovarian_cancer	frameshift	loss		0.35								0.45			0.38
BRCA2	c.2957delA	p.N986fs*5	13	32911443	Deletion	Exonic	Pathogenic	Hereditary_breast_and/or_ovarian_cancer	frameshift	loss										0.41			0.34			0.36						0.39			0.37								0.44
BRCA2	c.3895G>T	p.E1299*	13	32912387	SNV	Exonic	Pathogenic	Hereditary_breast_and/or_ovarian_cancer	stop_gain	loss	3.73	4.34	7.31	4.75	3.44	11.26	2.67	3.57	4.01	3.49	4.81	3.27	2.76	3.86	3.3	1.02	1.48		3.16	2.16	1.54	1.81	2.7			2.47			2.81			2.34	3.32	3.04		2.5		1.57	2.53
BRCA2	c.5344C>T	p.Q1782*	13	32913836	SNV	Exonic	Pathogenic	Hereditary_breast_and/or_ovarian_cancer	stop_gain	loss
BRCA2	c.8941G>T	p.E2981*	13	32953640	SNV	Exonic	Pathogenic	Hereditary_breast_and/or_ovarian_cancer	stop_gain	loss		1.12	0.9				0.84	0.6					0.84
BRCA2	c.9097delA	p.T3033fs*29	13	32954023	Deletion	Exonic	Pathogenic	Hereditary_breast_and/or_ovarian_cancer	frameshift	loss		1.5	1.28		1.48		1.24	1.97	2.39	1.68		2.84	1.95	1.37	1.67	1.35	1.3	2.04		1.99	1.02	1.47			2.2	1.6	1.8	1.78		1.52		1.63	2.2	1.31	1.34		1.05	1.57	1.79
EGFR	c.1983G>C	p.K661N	7	55241694	SNV	Exonic	Pathogenic	Hereditary_cancer	missense	normal																																		0.97
EGFR	c.2007G>C	p.K669N	7	55241694	SNV	Exonic	Pathogenic	Hereditary_cancer	missense	normal																																		0.97
EGFR	c.2142G>C	p.K714N	7	55241694	SNV	Exonic	Pathogenic	Hereditary_cancer	missense	normal																																		0.97
ERBB2			17	37880220	SNV	ncRNA	Likely_Pathogenic	Ovarian_lesion		gain																											34.5
ERBB2	c.2174T>C	p.L725S	17	37880220	SNV	Exonic	Likely_Pathogenic	Ovarian_lesion	missense	gain																											34.5
ERBB2	c.2219T>C	p.L740S	17	37880220	SNV	Exonic	Likely_Pathogenic	Ovarian_lesion	missense	gain																											34.5
ERBB2	c.2264T>C	p.L755S	17	37880220	SNV	Exonic	Likely_Pathogenic	Ovarian_lesion	missense	gain																											34.5
ERBB2			17	37881414	SNV	ncRNA	Pathogenic	Ovarian_lesion		gain																																						0.76
ERBB2	c.2516T>G	p.L839R	17	37881414	SNV	Exonic	Pathogenic	Ovarian_lesion	missense	gain																																						0.76
ERBB2	c.2561T>G	p.L854R	17	37881414	SNV	Exonic	Pathogenic	Ovarian_lesion	missense	gain																																						0.76
ERBB2	c.2606T>G	p.L869R	17	37881414	SNV	Exonic	Pathogenic	Ovarian_lesion	missense	gain																																						0.76
ERCC4	c.207+2T>G		16	14014231	SNV	Splice_Site	Pathogenic	Xeroderma_pigmentosum		loss		0.71																		0.36																	0.87
ERCC4	c.1174G>T	p.E392*	16	14028120	SNV	Exonic	Pathogenic	Xeroderma_pigmentosum	stop_gain	loss	1.32	1.38	1.56				1.14	1.16				0.91	1.22
ESR1	c.1262_1264delTGG	p.V421del	6	152382152..152382154	Deletion	Exonic	Likely_Pathogenic	Hereditary_breast_and/or_ovarian_cancer	in-frame	loss	40.86
ESR1	c.1265_1267delTGG	p.V422del	6	152382152..152382154	Deletion	Exonic	Likely_Pathogenic	Hereditary_breast_and/or_ovarian_cancer	in-frame	loss	40.86
ESR1	c.1271_1273delTGG	p.V424del	6	152382152..152382154	Deletion	Exonic	Likely_Pathogenic	Hereditary_breast_and/or_ovarian_cancer	in-frame	loss	40.86
ESR1	c.746_748delTGG	p.V249del	6	152382152..152382154	Deletion	Exonic	Likely_Pathogenic	Hereditary_breast_and/or_ovarian_cancer	in-frame	loss	40.86
ESR1	c.1607A>C	p.Y536S	6	152419923	SNV	Exonic	Pathogenic	Hereditary_breast_and/or_ovarian_cancer	missense	gain																								9.04			12.47
ESR1	c.1610A>C	p.Y537S	6	152419923	SNV	Exonic	Pathogenic	Hereditary_breast_and/or_ovarian_cancer	missense	gain																								9.04			12.47
ESR1	c.1616A>C	p.Y539S	6	152419923	SNV	Exonic	Pathogenic	Hereditary_breast_and/or_ovarian_cancer	missense	gain																								9.04			12.47
ESR1	c.851-26478A>C		6	152419923	SNV	Intronic	Pathogenic	Hereditary_breast_and/or_ovarian_cancer		gain																								9.04			12.47
ESR1	c.1610A>G	p.D537G	6	152419926	SNV	Exonic	Pathogenic	Hereditary_breast_and/or_ovarian_cancer	missense	gain										1.32													1.54
ESR1	c.1613A>G	p.D538G	6	152419926	SNV	Exonic	Pathogenic	Hereditary_breast_and/or_ovarian_cancer	missense	gain										1.32													1.54
ESR1	c.1619A>G	p.D540G	6	152419926	SNV	Exonic	Pathogenic	Hereditary_breast_and/or_ovarian_cancer	missense	gain										1.32													1.54
ESR1	c.851-26475A>G		6	152419926	SNV	Intronic	Pathogenic	Hereditary_breast_and/or_ovarian_cancer		gain										1.32													1.54
FGFR1	c.272A>C	p.Y91S	8	38287262	SNV	Exonic	Likely_Pathogenic	Familial_hypogonadotropic_hypogonadism	missense	loss				0.79								0.53
FGFR1	c.296A>C	p.Y99S	8	38287262	SNV	Exonic	Likely_Pathogenic	Familial_hypogonadotropic_hypogonadism	missense	loss				0.79								0.53
FGFR1	c.395A>C	p.Y132S	8	38287262	SNV	Exonic	Likely_Pathogenic	Familial_hypogonadotropic_hypogonadism	missense	loss				0.79								0.53
FGFR1	c.92-1309A>C		8	38287262	SNV	Intronic	Likely_Pathogenic	Familial_hypogonadotropic_hypogonadism		loss				0.79								0.53
KRAS	c.35G>A	p.G12D	12	25398284	SNV	Exonic	Pathogenic	Noonan_syndrome	missense	gain																																29.23						1.69
PIK3CA	c.330_332delAAA	p.K111del	3	178916942..178916944	Deletion	Exonic	Likely_Pathogenic	Megalencephaly-capillary_malformation-polymicrogyria_syndrome	in-frame	loss											4.27
PIK3CA	c.1615C>T	p.P539S	3	178936073	SNV	Exonic	Likely_Pathogenic	Megalencephaly-capillary_malformation-polymicrogyria_syndrome	missense	loss			51.86
PIK3CA	c.2735G>A	p.G912E	3	178947860	SNV	Exonic	Likely_Pathogenic	Megalencephaly-capillary_malformation-polymicrogyria_syndrome	missense	loss															0.35
PIK3CA	c.3019G>C	p.G1007R	3	178951964	SNV	Exonic	Likely_Pathogenic	Megalencephaly-capillary_malformation-polymicrogyria_syndrome	missense	loss																																			22.98
PIK3CA	c.263G>A	p.R88Q	3	178916876	SNV	Exonic	Pathogenic	Megalencephaly-capillary_malformation-polymicrogyria_syndrome	missense	gain													3.77
PIK3CA	c.1624G>A	p.E542K	3	178936082	SNV	Exonic	Pathogenic	Megalencephaly-capillary_malformation-polymicrogyria_syndrome	missense	gain	38.2																															36.12
PIK3CA	c.1633G>A	p.E545K	3	178936091	SNV	Exonic	Pathogenic	Megalencephaly-capillary_malformation-polymicrogyria_syndrome	missense	gain								0.72					2.67				36.97								9.86													4.19	16.01
PIK3CA	c.1634A>C	p.E545A	3	178936092	SNV	Exonic	Pathogenic	Megalencephaly-capillary_malformation-polymicrogyria_syndrome	missense	gain											6.54	3.14	0.79		0.82
PIK3CA	c.2176G>A	p.E726K	3	178938934	SNV	Exonic	Pathogenic	Megalencephaly-capillary_malformation-polymicrogyria_syndrome	missense	gain											3.72													24.57
PIK3CA	c.3140A>G	p.H1047R	3	178952085	SNV	Exonic	Pathogenic	Megalencephaly-capillary_malformation-polymicrogyria_syndrome	missense	gain		1.06																22.99					1.62	25.97											23.01	37.58
PTEN	c.316G>T	p.E106*	10	89692832	SNV	Exonic	Pathogenic	PTEN_hamartoma_tumor_syndrome	stop_gain	loss															21.28
PTEN	c.-435G>T		10	89692832	SNV	5'UTR	Pathogenic	PTEN_hamartoma_tumor_syndrome		loss															21.28
PTEN	c.835G>T	p.E279*	10	89692832	SNV	Exonic	Pathogenic	PTEN_hamartoma_tumor_syndrome	stop_gain	loss															21.28
PTEN	c.-344G>A		10	89692923	SNV	5'UTR	Pathogenic	PTEN_hamartoma_tumor_syndrome		loss											3.77		1.54	1.39			1.18				1.15		1.59				1.16
PTEN	c.407G>A	p.C136Y	10	89692923	SNV	Exonic	Pathogenic	PTEN_hamartoma_tumor_syndrome	missense	loss											3.77		1.54	1.39			1.18				1.15		1.59				1.16
PTEN	c.926G>A	p.C309Y	10	89692923	SNV	Exonic	Pathogenic	PTEN_hamartoma_tumor_syndrome	missense	loss											3.77		1.54	1.39			1.18				1.15		1.59				1.16
TGFB1	c.652C>T	p.R218C	19	41848135	SNV	Exonic	Pathogenic	Camurati-Engelmann_disease	missense	gain									0.67																													0.55
TGFB1	c.537G>A	p.W179*	19	41850749	SNV	Exonic	Pathogenic	Camurati-Engelmann_disease	stop_gain	loss				0.34
	unknown		17	37881414	SNV	Promoter	Pathogenic	Ovarian_lesion		gain																																						0.76
	c.1341G>C	p.K447N	7	55241694	SNV	Exonic	Pathogenic	Hereditary_cancer	missense	normal																																		0.97
[truncated: 1 more columns]
