# Supplementary material for: Targeted deep sequencing revealed variants in cell-free DNA of hormone receptor-positive metastatic breast cancer patients
Source: Cell Mol Life Sci. 2019 Jun 28;77(3):497–509. doi: 10.1007/s00018-019-03189-z (PMC7010653; doi:10.1007/s00018-019-03189-z)
Supplement: Supplementary file 6 — Supplementary material 6 (XLSX 12 kb) [file 18_2019_3189_MOESM6_ESM.xlsx]

## Sheet: KM für Supplement
Online Resource 6 Survival analysis of single variants and general cfDNA sequencing results. The listed variants are significantly correlated with survival after diagnosis of metastasis, survival after blood draw or progression-free survival under the therapy given at/after blood draw calculated by log rank (Mantel Cox) test resulting in a p-value of p<0.05. The number of detected variants (after…
	Kaplan Meier correlation using the log-rank (Mantel-Cox) test: p-value
Parameter/variant	intervall between diagnosis of metastasis to death/last contact	intervall between blood draw to death/last contact	Progression-free survival
number of detected pathogenic or likely pathogenic variants (high: >3.5; low: <3.5)	0.026	0.020	0.011
mean allele frequency of detected variants (high: >3.5; low: <3.5)		0.003
Number of KRAS mutations (high> 0.5; low:<0.5)		0.007
Number of BRCA1 mutations (high> 2; low:<2)			0.026
Number of MUC16 mutations (high> 26.5; low:<26.5)			0.04
AR c.-1611A>T	0.049	0.045
AR c.-633A	0.014	0.009
AR c.-639A>C		0.001
AR H382P		0.001
AR H384P	0.014	0.009
AR Q58L	0.049	0.045
BRCA1 c.787+1174delA	0.002
BRCA1 K607fs*74	0.002		0.007
BRCA1 K654fs*74	0.002		0.007
BRCA2 E1299*		0.039
ERBB2 H1178P			0.009
ERBB2 H1193P			0.009
ERBB2 H1208P			0.009
ERBB2 P582L	0.02	0.048
ERBB2 P597L	0.02	0.048
ERBB2 P612L	0.02	0.048
ERCC4 E392*			0.007
MUC16 S12999P			0.4
MUC16 D12932A			0.009
MUC16 D13556E		0.002
MUC16 E7591D			0.024
MUC16 I13607T			0.024
MUC16 L11003I		0.012
MUC16 L13000V			0.024
MUC16 M12923V	0.042		0.040
MUC16 M7595V			0.024
MUC16 N12340D			0.024
MUC16 P10928T		0.045
MUC16 P11551T	0.048	0.005
MUC16 P835A	0.019	0.000
MUC16 R10996S	0.008	0.006
MUC16 S836R	0.008	0.000
MUC16 T11015P		0.028
MUC16 T11030S	0.045	0.001
PTGFR L28F			0.028
PTGFR N26S			0.005
